# Supplementary material for: Knowledge, Attitudes, and Practices Associated with Human Papillomavirus Vaccine Recommendation Among Healthcare Professionals: A Cross-Sectional Study
Source: Infect Dis Rep. 2025 Oct 9;17(5):126. doi: 10.3390/idr17050126 (PMC12564430; doi:10.3390/idr17050126)
Supplement: Supplementary file 1 [file idr-17-00126-s001.zip]

Archive with 1 entries (1 files):
- idr-3776558-supplementary.pdf
